# Supplementary material for: The tumor suppressor BRCA1-BARD1 complex localizes to the synaptonemal complex and regulates recombination under meiotic dysfunction in Caenorhabditis elegans
Source: PLoS Genet. 2018 Nov 1;14(11):e1007701. doi: 10.1371/journal.pgen.1007701 (PMC6211623; doi:10.1371/journal.pgen.1007701)
Supplement: S1 Table — (XLSX) [file pgen.1007701.s001.xlsx]

## Sheet: summary and interference
S1 Table. Genetic mapping data												SCO			DCO			TCO	total CO
Chr.V	NCO	SCO	DCO	TCO	total progenies	total cM	SCO/total progeny (%)	SCO ratio (%)	DCO ratio (%)	multi-CO ratio (%)		L	C	R	LC	CR	LR	LCR			WT (V)	expected DCO	observed DCO	c.o.c.	interference
WT	97	90	0	0	187	48.1283	48.1283	100	0	0		32	12	46	0	0	0	0	90		LC	0.0109812	0	0	1
brc-1	92	95	0	0	187	50.8021	50.8021	100	0	0		47	27	21	0	0	0	0	95		CR	0.0157854	0	0	1
zim-1	98	88	32	1	219	70.7763	40.1826	56.7742	20.6452	21.2903		40	33	15	11	18	3	1	155		LR	0.0420944	0	0	1
brc-1;zim-1	77	100	14	1	192	68.2292	52.0833	76.3359	10.687	11.4504		29	27	44	4	5	5	1	131
												SCO			DCO			TCO	total CO		brc-1 (V)	expected DCO	observed DCO	c.o.c.	interference
Chr. X	NCO	SCO	DCO	TCO	total progenies	total cM	SCO/total progeny (%)	SCO ratio (%)	DCO ratio (%)	multi-CO ratio (%)		L	C	R	LC	CR	LR	LCR			LC	0.0362893	0	0	1
WT	100	88	0	0	188	46.8085	46.8085	100	0	0		45	8	35	0	0	0	0	88		CR	0.0162144	0	0	1
brc-1	91	97	0	0	188	51.5957	51.5957	100	0	0		42	18	37	0	0	0	0	97		LR	0.028225	0	0	1
zim-1	106	113	4	0	223	54.2601	50.6726	93.3884	3.30579	3.30579		29	47	37	1	2	1	0	121								For Chi square
brc-1;zim-1	51	59	2	0	112	56.25	52.6786	93.6508	3.1746	3.1746		16	24	19	1	0	1	0	63		zim-1(V)	expected DCO	observed DCO	c.o.c.	interference			expected*nprogeny	observed*nprogeny
																					LC	0.0722462	0.0547945	0.758442	0.241558		zim-1(V)	expected DCO	observed DCO	pvalue against brc-1;zim-1
																					CR	0.048602	0.086758	1.78507	-0.785071		LC	15.8219	12	0.7904
																					LR	0.0424303	0.0182648	0.430467	0.569533		CR	10.6438	19	0.064162
																											LR	9.29224	4	0.794459
																					brc-1;zim-1(V)	expected DCO	observed DCO	c.o.c.	interference
																					LC	0.0391439	0.0260417	0.665281	0.334719		brc-1;zim-1(V)	expected DCO	observed DCO
																					CR	0.0552029	0.03125	0.566093	0.433907		LC	7.51562	5
																					LR	0.0581868	0.03125	0.537063	0.462937		CR	10.599	6
																											LR	11.1719	6
																					WT (X)	expected DCO	observed DCO	c.o.c.	interference
																					LC	0.0101856	0	0	1		Expected DCO were converted without decimals in the statistics software for performance of Chi square
																					CR	0.00792214	0	0	1
																					LR	0.044562	0	0	1
																					brc-1 (X)	expected DCO	observed DCO	c.o.c.	interference
																					LC	0.0213898	0	0	1
																					CR	0.0188434	0	0	1
																					LR	0.0439679	0	0	1		For Chi square
																												expected*nprogeny	observed*nprogeny
																					zim-1(X)	expected DCO	observed DCO	c.o.c.	interference		zim-1(X)	expected DCO	observed DCO	pvalue against brc-1;zim-1
																					LC	0.0311689	0.0044843	0.143871	0.856129		LC	6.95067	1	0.715388
																					CR	0.040218	0.00896861	0.223	0.777		CR	8.96861	2
																					LR	0.0249351	0.0044843	0.179839	0.820161		LR	5.56054	1	0.657619
																					brc-1;zim-1(X)	expected DCO	observed DCO	c.o.c.	interference		brc-1;zim-1(X)	expected DCO	observed DCO
																					LC	0.0338807	0.00892857	0.263529	0.736471		LC	3.79464	1
																					CR	0.0398597	0	0	1		CR	4.46429	0
																					LR	0.028699	0.00892857	0.311111	0.688889		LR	3.21429	1

## Sheet: WT_V
	WT(V)060817
	1	2	3	4		# of CO	Domain
1	B	B	B	B		0
2	B	B	B	B		0
3	B	B	B	B		0
4	B	B	B	H		1	R
5	B	B	B	B		0
6	B	B	B	H		1	R
7	H	H	H	H		0
8
9	B	H	H	H		1	L
10	H	H	H	H		0
11	B	B	B	H		1	R
12	B	B	B	B		0
13	H	H	H	B		1	R
14	B	B	B	B		0
15	B	B	B	B		0
16	B	H	H	H		1	L
17	H	H	H	H		0
18	B	B	B	H		1	R
19	B	H	H	H		1	L
20	B	B	B	B		0
21	B	H	H	H		1	L
22	H	B	B	B		1	L
23	B	B	B	H		1	R
24	H	H	H	H		0
25	H	H	H	B		1	R
26	B	B	B	B		0
27	B	B	B	B		0
28	H	H	H	B		1	R
29	H	H	H	H		0
30	H	H	H	H		0
31	H	H	H	H		0
32	B	B	B	B		0
33	B	B	B	B		0
34	B	B	B	B		0
35	H	H	H	H		0
36	B	B	H	H		1	C
37	H	H	B	B		1	C
38	B	B	B	B		0
39	B	B	B	B		0
40
41	H	H	H	B		1	R
42	B	B	B	H		1	R
43	B	B	H	H		1	C
44	B	B	B	B		0
45	H	H	H	H		0
46	H	H	H	H		0
47	H	H	H	H		0
48	B	B	B	B		0
49	H	B	B	B		1	L
50	H	H	H	H		0
51
52	B	B	B	B		0
53	B	B	B	B		0
54	H	H	H	H		0
55	B	H?	B	H		1	R
56	H	H	H	H		0
57	B	B	B	B		0
58	B	H	H	H		1	L
59	H	H	H	H		0
60	H	B	B	B		1	L
61	B	B	B	B		0
62	B	B	B	H		1	R
63	H	H	H	H		0
64	H	H	H	B		1	R
65	B	H	H	H		1	L
66	H	H	B	B		1	C
67	B	B	B	H		1	R
68	B	B	B	H		1	R
69	B	B	B	B		0
70	B	B	B	B		0
71	B	B	B	B		0
72	B	B	B	H		1	R
73	B	B	B	B		0
74	H	H	H	H		0
75	H	H	B	B		1	C
76	B	B	B	B		0
77	H	H	H	B		1	R
78	B	H	H	H		1	L
79
80	H	H	H	B		1	R
81	H	H	H	H		0
82	H	H	H	B		1	R
83	B	B	B	B		0
84	H	B	B	B		1	L
85	H	H	H	H		0
86	H	H	H	H		0
87	H	H	H	H		0
88	B	B	B	B		0
89	B	B	B	B		0
90	H	H	H	H		0
91	H	H	H	H		0
92	B	B	B	H		1	R
93	B	B	B	B		0
94	B	B	H	H		1	C
95	B	B	B	H		1	R
96	H	H	H	B		1	R
97	B	H	H	H		1	L
98	B	B	B	H		1	R
99	H	H	H	B		1	R
100	B	B	B	H		1	R
101	B	H	H	H		1	L
102	B	B	B	B		0
103
104	H	H	H	H		0
105	B	B	H	H		1	C
106	B	B	B	H		1	R
107	B	B	B	B		0
108	H	H	H	B		1	R
109	B	B	B	B		0
110	H	B	B	B		1	L
111	H	H	H	H		0
112	B	H	H	H		1	L
113	B	B	B	B		0
114	B	B	B	B		0
115	B	B	B	B		0
116	B	B	B	B		0
117	H	B	B	B		1	L
118	B	H	H	H		1	L
119	B	B	H	H		1	C
120	B	H	H	H		1	L
121	B	B	B	H		1	R
122	H	H	H	H		0
123	B	B	B	B		0
124	B	B	B	B		0
125	H	H	H	H		0
126	B	B	B	H		1	R
127	B	B	B	B		0
128	B	B	B	B		0
129	B	H	H	H		1	L
130	H	H	H	B		1	R
131	H	H	H	H		0
132	H	B	B	B		1	L
133	H	H	H	B		1	R
134	B	H	H	H		1	L
135	H	H	B	B		1	C
136	H	B	B	B		1	L
137	H	H	H	B		1	R
138	H	H	H	H		0
139	H	B	B	B		1	L
140	H	H	H	B		1	R
141	B	B	H	H		1	C
142	B	B	B	B		0
143	H	H	H	H		0
144	H	H	H	H		0
145	H	B	H	B		1	L
146	B	B	B	H		1	R
147	B	B	B	H		1	R
148	H	H	H	H		0
149	B	H	H	H		1	L
150	H	H	H	H		0
151	H	B	B	B		1	L
152	B	B	B	H		1	R
153	H	H	H	B		1	R
154	H	H	H	H		0
155	H	H	H	H		0
156	H	H	H	H		0
157	B	B	B	B		0
158	H	H	B	B		1	C
159	H	H	H	H		0
160	H	H	H	H		0
161	H	H	H	H		0
162	B	B	B	H		1	R
163	H	H	H	H		0
164	B	B	B	B		0
165	B	H	H	H		1	L
166	H	H	B	B		1	C
167	H	H	H	H		0
168	B	B	B	H		1	R
169	H	H	H	H		0
170	H	B	B	B		1	L
171	H	H	H	H		0
172	B	B	B	H		1	R
173	H	H	H	H		0
174	H	B	B	B		1	L
175	B	B	B	H		1	R
176	H	B	B	B		1	L
177	H	H	H	B		1	R
178	B	B	B	B		0
179	B	H	H	H		1	L
180	B	B	B	B		0
181	H	H	H	H		0
182	H	H	H	B		1	R
183	H	H	H	B		1	R
184	H	H	H	H		0
185	B	B	B	H		1	R
186	B	B	B	B		0
187	B	B	B	B		0
188	H	H	H	H		0
189	B	B	B	B		0
190	H	H	H	H		0
191	B	H	H	H		1	L
192	B	B	B	H		1	R
N=						187
Total CO						90
Total DCO						0
Total NCO						97
cM						48.1283
WT_Ch.V						L	C	R	90
						32	12	46	# of CO
						35.5556	13.3333	51.1111	%
						17.1123	6.41711	24.5989	cM
						5.254	10.653	3.787	Mb
						3.257	0.602376	6.49562	cM/Mb

## Sheet: WT_X
	1	2	3	4		# of CO	Domain
1	B	H	H	h?		1	L
2	B	B	B	B		0
3	B	B	B	H		1	R
4	B	H	H	H		1	L
5	H	B	B	B		1	L
6	B	B	B	B		0
7	H	H	H	H		0
8	H	H	H	H		0
9	H	H	H	B		1	R
10	H	H	H	H		0
11	H	H	H	H		0
12	B	B	B	H		1	R
13	B	B	B	B		0
14	H	B	B	B		1	L
15	B	B	B	H		1	R
16	H	H	H	H		0
17	OH	OH	OH	OH		0
18	B	B	B	B		0
19	B	B	B	OH		1	R
20	OH	OH	B	B		1	C
21	B	B	B	OH		1	R
22	OH	OH	OH	OH		0
23	OH	OH	OH	OH		0
24	OH	OH	OH	OH		0
25	B	B	B	B		0
26	B	B	B	B		0
27	OH	OH	OH	OH		0
28	B	OH	OH	OH		1	L
29	OH	OH	OH	OH		0
30	B	OH	OH	OH		1	L
31	OH	OH	B	B		1	C
32	OH	B	B	B		1	L
33	H	H	H	H		0
34	B	B	B	H		1	R
35	H	H	H	B		1	R
36	B	B	B	OH		1	R
37	OH	OH	OH	B		1	R
38	OH	OH	OH	OH		0
39	OH	B	B	B		1	L
40	B	B	B	B		0
41	OH	B	B	B		1	L
42	OH	OH	OH	OH		0
43	OH	OH	OH	OH		0
44	B	OH	OH	OH		1	L
45	OH	OH	B	B		1	C
46	OH	B	B	B		1	L
47	OH	OH	OH	OH		0
48	B	B	B	B		0
49	B	B	B	B		0
50	B	B	B	B		0
51	B	B	B	B		0
52	B	OH	OH	OH		1	L
53	OH	B	B	B		1	L
54	OH	B	B	B		1	L
55	OH	OH	OH	B		1	R
56	B	B	B	B		0
57	B	OH	OH	OH		1	L
58	OH	OH	OH	OH		0
59	OH	OH	OH	OH		0
60	B	B	B	B		0
61	B	B	B	B		0
62	OH	OH	OH	OH		0
63	B	B	B	OH		1	R
64	B	B	B	B		0
65	B	B	B	OH		1	R
66	OH	OH	OH	OH		0
67	OH	B	B	B		1	L
68	OH	OH	OH	B		1	R
69	OH	OH	OH	OH		0
70	B	B	B	B		0
71	B	B	B	B		0
72	OH	B	B	B		1	L
73	B	B	OH	OH		1	C
74	OH	OH	OH	OH		0
75	OH	B	B	B		1	L
76	OH	B	B	B		1	L
77	OH	B	B	B		1	L
78	B	B	B	B		0
79	OH	B	B	B		1	L
80	OH	OH	OH	OH		0
81	B	B	B	B		0
82	B	B	B	OH		1	R
83	OH	OH	B	B		1	C
84	OH	OH	OH	OH		0
85	OH	OH	OH	OH		0
86	B	B	B	B		0
87	OH	OH	OH	B		1	R
88	B	OH	OH	OH		1	L
89	B	B	B	B		0
90	OH	OH	OH	OH		0
91	OH	B	B	B		1	L
92	B	B	B	B		0
93	B	B	B	OH		1	R
94	B	B	B	OH		1	R
95	OH	OH	OH	B		1	R
96	OH	OH	OH	OH		0
97	OH	OH	OH	OH		0
98	OH	B	B	B		1	L
99	OH	?	OH	OH		0
100	OH	OH	OH	B		1	R
101	OH	B	B	B		1	L
102	OH	B	B	B		1	L
103	OH	B	B	B		1	L
104	B	B	B	B		0
105	OH	OH	OH	OH		0
106	B	B	B	OH		1	R
107	OH	OH	OH	OH		0
108	OH	OH	OH	OH		0
109	B	B	B	B		0
110	B	B	B	B		0
111	B	B	B	B		0
112
113
114	B	B	B	OH		1	R
115	B	B	B	B		0
116	B	B	B	B		0
117	H	H	H	H		0
118	H	H	H	H		0
119	OH	OH	OH	OH		0
120	OH	B	B	B?		1	L
121	B	B	B	OH		1	R
122	B	B	OH	OH		1	C
123	B	B	B	B		0
124	B	B	B	B		0
125	B	B	B	B		0
126	OH	OH	OH	OH		0
127	B	B	B	B		0
128	OH	OH	OH	OH		0
129	OH	OH	OH	OH		0
130	B	OH	OH	OH		1	L
131	B	B	B	B		0
132	B	B	B	B		0
133	OH	B	B	B		1	L
134	B	B	B	B		0
135	B	OH	OH	OH		1	L
136	B	B	B	OH		1	R
137	B	B	B	B		0
138	B	B	B	B		0
139	OH	OH	OH	OH?		0
140	B	B	B	B		0
141	B	B	B	B		0
142	B	B	B	B		0
143	OH	OH	OH	OH		0
144	B	B	B	B		0
145	B	B	B	B		0
146	B	B	B	B		0
147	B	OH	OH	OH		1	L
148	B	OH	OH	OH		1	L
149	OH	OH	OH	OH		0
150	B	OH	OH	OH		1	L
151	OH	OH	OH	B		1	R
152	B	B	OH	OH		1	C
153	B	B	B	OH		1	R
154	OH	OH	OH	B		1	R
155	OH	OH	OH	OH		0
156	B	B	B	B		0
157	OH	OH	OH	B		1	R
158	B	B	B	B		0
159	B	B	B	B		0
160
161	B	OH	OH	OH		1	L
162	B	B	B	B		0
163	OH	OH	OH	B		1	R
164	B	B	B	B		0
165	B	B	B	OH		1	R
166	B	OH	OH	OH		1	L
167	B	OH	OH	OH		1	L
168	OH	B	B	B		1	L
169	OH	B	B	B		1	L
170	OH	OH	OH	OH		0
171	OH	OH	OH	B		1	R
172	B	OH	OH	OH		1	L
173	OH	OH	OH	OH		0
174	OH	OH	OH	B		1	R
175	B	B	B	B		0
176	B	B	B	OH		1	R
177	B	B	OH	OH		1	C
178	OH	?	OH	OH		0
179	OH	B	B	B		1	L
180	OH	OH	OH	B		1	R
181
182	OH	OH	OH	OH		0
183	OH	OH	OH	OH		0
184	B	OH	OH	OH		1	L
185	OH	OH	OH	OH		0
186	OH	OH	OH	OH		0
187	OH	OH	OH	OH		0
188	B	OH	OH	OH		1	L
189	B	B	B	OH		1	R
190	B	OH	?	OH		1	L
191	OH	OH	OH	OH		0
192	OH	B	B	B		1	L
N=						188
Total CO						88
Total DCO						0
Total NCO						100
cM						46.8085
DCO=
WT_Ch.X						L	C	R	88
						45	8	35	# of CO
						51.1364	9.09091	39.7727	%
						23.9362	4.25532	18.617	cM
						5.565	6.343	3.937	Mb
						4.3012	0.670869	4.72873	cM/Mb

## Sheet: brc-1_V
	brc-1(V)060917
	1	2	3	4		# of CO	Domain
1	B	B	B	B		0
2	B	B	B	H		1	R
3	B	B	B	B		0
4	B	B	B	B		0
5	B	B	B	B		0
6	B	B	B	B		0
7	H	H	H	H		0
8	B	B	B	B		0
9	B	H	H	H		1	L
10	H	B	B	B		1	L
11	B	H	H	H		1	L
12	B	B	H	H		1	C
13	B	B	H	H		1	C
14	B	H	H	H		1	L
15	B	H	H	H		1	L
16	B	B	B	B		0
17	H	H	H	H		0
18	B	H	H	H		1	L
19	H	B	B	B		1	L
20	B	B	H	H		1	C
21	H	H	B	B		1	C
22	B	B	B	B		0
23	H	B	B	B		1	L
24	H	H	H	H		0
25	H	H	H	B		1	R
26	B	H	H	H		1	L
27	B	B	B	H		1	R
28	B	B	B	H		1	R
29	B	B	B	B		0
30	H	B	B	B		1	L
31	H	H	H	H		0
32	H	H	H	H		0
33	B	B	B	B		0
34
35	B	B	B	B		0
36	B	B	H	H		1	C
37	H	H	H	H		0
38	B	B	H	H		1	C
39	H	H	H	B		1	R
40	H	B	B	B		1	L
41	B	B	H	H		1	C
42	H	H	B	B		1	C
43	B	B	B	H		1	R
44	B	B	B	B		0
45	B	B	B	B		0
46	B	H	H	H		1	L
47	H	H	H	H		0
48	H	H	H	H		0
49	B	B	B	B		0
50	H	H	H	H		0
51	B	B	H	H		1	C
52	B	B	B	B		0
53	B	B	B	H		1	R
54	H	H	B	B		1	C
55	H	H	H	H		0
56	H	H	H	H		0
57	H	H	H	H		0
58	H	H	H	H		0
59	B	B	B	B		0
60	H	H	H	B		1	R
61	H	H	B	B		1	C
62	H	H	B	B		1	C
63	B	B	B	B		0
64	B	B	B	B		0
65	H	B	B	B		1	L
66	H	H	H	H		0
67	B	H	H	H		1	L
68	H	H	H	H		0
69	H	H	H	H		0
70	H	H	H	H		0
71	B	B	B	B		0
72	H	B	B	B		1	L
73	B	B	B	B		0
74	B	H	H	H		1	L
75	B	B	B	B		0
76	B	B	B	B		0
77	B	H	H	H		1	L
78	B	B	B	B		0
79	H	B	B	B		1	L
80	B	B	H	H		1	C
81	B	H	H	H		1	L
82	B	H	H	H		1	L
83	H	H	B	B		1	C
84	H	B	B	B		1	L
85	H	H	B	B		1	C
86	B	B	B	B		0
87	B	B	B	B		0
88	H	H	H	H		0
89
90	H	H	H	H		0
91	B	B	B	B		0
92	B	B	B	B		0
93	B	B	B	B		0
94	B	B	B	B		0
95	H	H	H	H		0
96	H	H	H	H		0
97	B	B	B	H		1	R
98	H	B	B	B		1	L
99	H	H	H	B		1	R
100	B	B	B	B		0
101	H	H	H	H		0
102	B	B	B	H		1	R
103	H	H	H	H		0
104
105	B	B	H	H		1	C
106	B	B	B	B		0
107	B	B	B	B		0
108	H	H	H	H		0
109	H	H	H	H		0
110	B	B	H	H		1	C
111	H	H	B	B		1	C
112	B	H	H	H		1	L
113	H	H	H	H		0
114	B	B	B	B		0
115	B	B	B	B		0
116	B	H	H	H		1	L
117	B	H	H	H		1	L
118	B	H	H	H		1	L
119	H	H	H	H		0
120	H	B	B	B		1	L
121	H	H	H	H		0
122	B	B	B	B		0
123	B	B	B	H		1	R
124	H	H	H	H		0
125	B	B	H	H		1	C
126	H	B	B	B		1	L
127	B	B	B	B		0
128	B	H	H	H		1	L
129	B	B	B	B		0
130	H	B	B	B		1	L
131	B	B	B	H		1	R
132	B	B	B	H		1	R
133	H	B	B	B		1	L
134	H	H	H	H		0
135	H	H	B	B		1	C
136	B	H	H	H		1	L
137	B	B	H	H		1	C
138	B	B	B	H		1	R
139	H	H	H	B		1	R
140	H	B	B	B		1	L
141	H	H	H	H		0
142	H	B	B	B		1	L
143	B	B	B	B		0
144	B	B	B	B		0
145	B	B	B	B		0
146	B	B	B	B		0
147	B	B	B	B		0
148	B	B	B	H		1	R
149	B	B	B	B		0
150	B	B	B	B		0
151	H	H	H	H		0
152	B	B	B	H
153	H	H	H	H		0
154	H	H	B	B		1	C
155	H	H	H	H		0
156	B	B	B	B		0
157	H	H	H	H		0
158	B	B	H	H		1	C
159	H	H	H	H		0
160	B	H	H	H		1	L
161	H	H	H	B		1	R
162	B	B	B	B		0
163	B	B	H	H		1	C
164	B	B	B	B		0
165	B	B	B	H		1	R
166	B	H	H	H		1	L
167	H	B	B	B		1	L
168	B	B	B	B		0
169	H	B	B	B		1	L
170	B	H	H	H		1	L
171	B	B	B	B		0
172	H	B	B	B		1	L
173	H	H	H	H		0
174	H	B	B	B		1	L
175	B	B	B	B		0
176	H	H	H	H		0
177	H	B	B	B		1	L
178	B	H	H	H		1	L
179	H	H	H	H		0
180	B	B	B	B		0
181	H	B	B	B		1	L
182	B	B	B	B		0
183	B	H	H	H		1	L
184	B	B	B	B		0
185	B	B	H	H		1	C
186	B	B	H	H		1	C
187
188	H	B	B	B		1	L
189	B	B	H	H		1	C
190	B	B	B	H		1	R
191	H	H	H	B		1	R
192	B	H	H	H		1	L
N=						187
Total CO						95
Total DCO						0
Total NCO						92
cM						50.8021
brc-1_Ch.V						L	C	R	95
						47	27	21	# of CO
						49.4737	28.4211	22.1053	%
						25.1337	14.4385	11.2299	cM
						5.254	10.653	3.787	Mb
						4.78372	1.35535	2.96539	cM/Mb

## Sheet: brc-1_X
	brc-1(X)060917
	1	2	3	4		# of CO	Domain
1	B	B	B	H		1	R
2	H	H	H	H		0
3	B	B	B	H		1	R
4	H	H	H	H		0
5	B	B	B	B		0
6	H	H	B	B		1	C
7	B	H	H	H		1	L
8	B	B	B	H		1	R
9	B	B	B	B		0
10
11	H	H	H	B		1	R
12	B	B	B	H		1	R
13	H	H	H	B		1	R
14	H	H	H	H		0
15	H	H	H	H		0
16	H	H	H	H		0
17	B	B	B	B		0
18	B	B	H	H		1	C
19	H	B	B	B		1	L
20	B	H	H	H		1	L
21	B	H	H	H		1	L
22	H	B	B	B		1	L
23	H	H	H	B		1	R
24	B	B	B	B		0
25	H	B	B	B		1	L
26	H	H	H	B		1	R
27	B	B	B	H		1	R
28	B	B	H	H		1	C
29	H	H	B	B		1	C
30	H	H	H	B		1	R
31	B	H	H	H		1	L
32	H	H	H	B		1	R
33	H	H	H	H		0
34	B	B	B	B		0
35	H	H	H	B		1	R
36	B	B	H	H		1	C
37	B	B	H	H		1	C
38	B	B	B	B		0
39	H	B	B	B		1	L
40	B	B	B	B		0
41	B	H	H	H		1	L
42	B	B	B	B		0
43	B	B	B	H		1	R
44	B	B	B	B		0
45	H	H	H	H		0
46	H	H	H	H		0
47	B	B	B	B		0
48	H	H	H	H		0
49	B	B	B	H		1	R
50	B	B	B	H		1	R
51	H	H	H	H		0
52	B	B	B	H		1	R
53	B	B	H	H		1	C
54	B	B	B	B		0
55	H	B	B	B		1	L
56	H	H	H	H		0
57	H	H	H	H		0
58	H	H	H	H		0
59	B	H	H	H		1	L
60	B	H	H	H		1	L
61	B	B	B	B		0
62	H	H	H	H		0
63	H	H	H	B		1	R
64	H	H	H	H		0
65	B	H	H	H		1	L
66	H	H	H	B		1	R
67	H	H	H	H		0
68	B	B	B	B		0
69	H	B	B	B		1	L
70	B	B	B	B		0
71	B	H	H	H		1	L
72	B	B	B	B		0
73	H	H	H	H		0
74	B	H	H	H		1	L
75	B	B	B	H		1	R
76	B	B	B	H		1	R
77	B	B	B	B		0
78	B	B	B	B		0
79	B	B	B	B		0
80	B	B	B	B		0
81	H	H	H	B		1	R
82	B	H	H	H		1	L
83	B	B	H	H		1	C
84	B	B	B	B		0
85	B	B	B	H		1	R
86	H	B	B	B		1	L
87	B	B	B	B		0
88	H	B	B	B		1	L
89	B	B	B	B		0
90	B	B	B	B		0
91	B	H	H	H		1	L
92	H	B	B	B		1	L
93	B	B	B	B		0
94	H	H	H	H		0
95	H	B	B	B		1	L
96	H	B	B	B		1	L
97
98	B	B	B	H		1	R
99	H	H	H	B		1	R
100	B	B	B	B		0
101	H	H	H	H		0
102	H	H	H	H		0
103	H	H	H	H		0
104
105	H	H	H	H		0
106	H	H	H	H		0
107	H	H	H	H		0
108	H	H	H	H		0
109	B	H	H	H		1	L
110	H	H	H	H		0
111	B	H	H	H		1	L
112	H	H	H	H		0
113	B	H	H	H		1	L
114	B	B	B	H		1	R
115	B	H	H	H		1	L
116	H	H	H	H		0
117	B	B	H	H		1	C
118	H	B	B	B		1	L
119	B	B	B	B		0
120	B	B	H	H		1	C
121	B	H	H	H		1	L
122	H	H	H	H		0
123	B	B	B	H		1	R
124	B	B	B	B		0
125	H	H	H	H		0
126	B	B	B	B		0
127	H	H	H	H		0
128	H	H	H	B		1	R
129	B	H	H	H		1	L
130	B	B	H	H		1	C
131	B	B	B	B		0
132	H	H	B	B		1	C
133	H	H	H	H		0
134	B	B	B	H		1	R
135	B	B	H	H		1	C
136	B	B	B	H		1	R
137	H	H	H	H		0
138	B	B	B	B		0
139	H	B	B	B		1	L
140	B	B	B	B		0
141	B	B	B	B		0
142	H	H	H	B		1	R
143	B	B	H	H		1	C
144	B	H	H	H		1	L
145	B	B	B	B		0
146
147	B	B	B	B		0
148	B	H	H	H		1	L
149	H	H	H	H		0
150	B	B	H	H		1	C
151	H	H	H	H		0
152	B	B	B	H		1	R
153	H	H	H	H		0
154	H	H	H	H		0
155	H	B	B	B		1	L
156	B	B	B	B		0
157	H	B	B	B		1	L
158	H	B	B	B		1	L
159	H	H	H	B		1	R
160	H	H	H	H		0
161	B	B	B	H		1	R
162	H	H	H	H		0
163	B	B	B	B		0
164	B	B	H	H		1	C
165	B	B	B	B		0
166	H	H	H	H		0
167	B	B	H	H		1	C
168	H	H	H	H		0
169	B	B	B	H		1	R
170	H	H	H	H		0
171	H	H	H	H		0
172	H	B	B	B		1	L
173	H	H	H	H		0
174	H	H	H	H		0
175	B	B	B	H		1	R
176	H	H	H	H		0
177	H	H	H	B		1	R
178	B	H	H	H		1	L
179	H	B	B	B		1	L
180	H	H	H	H		0
181	B	B	B	B		0
182	H	H	H	B		1	R
183	H	H	H	H		0
184	B	B	B	B		0
185	B	H	H	H		1	L
186	B	B	B	B		0
187	H	H	H	H		0
188	B	B	B	B		0
189	H	H	B	B		1	C
190	H	B	B	B		1	L
191	B	H	H	H		1	L
192	B	B	B	B		0
N=						188
Total CO						97
Total DCO						0
Total NCO						91
cM						51.5957
DCO=
brc-1_Ch.X						L	C	R	97
						42	18	37	# of CO
						43.299	18.5567	38.1443	%
						22.3404	9.57447	19.6809	cM
						5.565	6.343	3.937	Mb
						4.01445	1.50945	4.99895	cM/Mb

## Sheet: zim-1_V
				Egg #	SNP A	SNP B	SNP C	SNP D	COS		Left	Centre	Right		sum
				1	H	B	H	H	2		1	1			2	LC															CR
				9	H	H	B	H	2			1	1		2	CR															CR
				2	H	H	H	B	1				1		1																CR
				10	B	B	H	H	1			1			1																CR
				3	B	H	H	H	1		1				1																CR
				11	B	H	H	H	1		1				1																CR
				4	H	H	H	B	1				1		1																CR
				12	H	H	H	H	0						0																CR
				5	H	H	H	H	0						0																CR
				13	H	H	B	H	2			1	1		2	CR															CR
				6	H	B	B	B	1		1				1																CR
				14	H	H	H	H	0						0																CR
				7	H	H	H	H	0						0																CR
				129	H	H	H	B	1				1		1																CR
				8	H	H	B	B	1			1			1																CR
				130	H	H	B	B	1			1			1																CR
				30	H	H	B	B	1			1			1																CR
				42	H	H	B	B	1			1			1																CR
				31	B	H	H	H	1		1				1																LC
				43	H	H	B	B	1			1			1																LC
				32	B	B	B	B	0						0																LC
				131	H	B	B	B	1		1				1																LC
				41	H	H	B	B	1			1			1																LC
				336	H	B	B	B	1		1				1																LC
				33	H	B	B	B	1		1				1																LC
				82	H	H	B	B	1			1			1																LC
				34	H	H	B	B	1			1			1																LC
				83	B	B	B	B	0						0																LC
				35	H	H	H	H	0						0																LC
				84	H	B	B	B	1		1				1																LCR
				36	H	B	H	H	2		1	1			2	LC															LR
				85	H	B	B	B	1		1				1																LR
				37	H	B	H	H	2		1	1			2	LC															LR
				86	H	H	B	B	1			1			1
				38	H	B	B	B	1		1				1
				87	H	H	H	H	0						0
				39	H	H	H	H	0						0
				389	ONLYH	H	H	H	0						0
				40	H	H	H	H	0						0
				390	H	H	H	H	0						0
				121	H	H	B	B	1			1			1
				125	H	B	B	B	1		1				1
				122	H	H	H	B	1				1		1
				126	H	B	B	B	1		1				1
				123	H	H	H	H	0						0
				127	H	H	B	B	1			1			1
				124	ONLYH	H	H	H	0						0
				128	H	H	H	H	0						0
				137	H	H	H	H	0						0
				145	H	H	H	H	0						0
				138	B	H	H	H	1		1				1
				146	B	H	H	H	1		1				1
				139	B	B	B	B	0						0
				147	H	H	H	H	0						0
				140
				148	H	H	B	H	2			1	1		2	CR
				141	H	H	H	H	0						0
				149	H	H	H	H	0						0
				142	H	H	H	H	0						0
				150	H	H	H	H	0						0
				143	H	H	H	H	0						0
				151	H	H	H	H	0						0
				144	H	H	H	H	0						0
				152	H	H	H	H	0						0
				153	H	H	H	H	0						0
				157	H	H	B	B	1			1			1
				154	H	H	H	H	0						0
				158	H	H	H	H	0						0
				155	B	H	H	H	1		1				1
				159	H	H	H	H	0						0
				156	H	H	H	H	0						0
				160	H	H	H	H	0						0
				161	H	H	H	H	0						0
				177	H	H	H	H	0						0
				162											0
				178	H	H	B	H	2			1	1		2	CR
				163	H	H	B	H	2			1	1		2	CR
				179	B	B	B?	B	0						0
				164	H	H	H	H	0						0
				180	H	h	H	H	0						0
				165	H	H	H	H	0						0
				181											0
				166	H	H	H	H	0						0
				182	H	H	H	H	0						0
				391	H	B	B	B	1		1				1
				183	H	H	B	H	2			1	1		2	CR
				392											0
				184	H	H	H	H	0						0
				185	H	h	B	H	2			1	1		2	CR
				189	H	H	H	H	0						0
				186	H	H	B	B	1			1			1
				190	H	H	H	H	0						0
				187	H	h	H	H	0						0
				191	H	H	H	H	0						0
				188	H	H	H	H	0						0
				192	H	H	H	H	0						0
				201	H	H	B	B	1			1			1
				202	B	H	B	B	2		1	1			2	LC
				203	B	B	B	B	0						0
				204	H	H	B	H	2			1	1		2	CR
				205	H	H	H	H	0						0
				206	H	H	H	B	1				1		1
				199	H	B	B	B	1		1				1
				207	H	H	H	H	0						0
				200	B	H	H	H	1		1				1
				208	H	H	H	H							0
				209	H	H	B	B	1			1			1
				213	H	H	B	B	1			1			1
				210	B	B	B	B	0						0
				214	H	H	H	B	1				1		1
				211	B	H	H	H	1		1				1
				215	H	H	H	H	0						0
				212	H	H	H	B	1				1		1
				216	H	H	H	B	1		1				1
				225	ONLYH	B	B	B	1		1				1
				217	H	H	H	H	0						0
				218	B	B	B	H	1				1		1
				227	B	b	B	B	0						0
				219	H	B	B	B	1		1				1
				220	H	H	H	B	1				1		1
				229	H	H	H	H	0						0
				221	H	H	B	B	1			1			1
				230	H	H	H	H	0						0
				222	H	H	H	H	0						0
				231	H	H	H	H	0						0
				223	H	H	B	H	2			1	1		2	CR
				232	H	H	B	H	2			1	1		2	CR
				224	H	B	B	B	1		1				1
				233	B	ONLYh	B	B	2		1	1			2	LC
				237	H	H	B	H	2			1	1		2	CR
				234	B	H	H	H	1		1				1
				238	H	H	B	B	1			1			1
				235	B	H	H	H	1		1				1
				239	H	H	B	B	1			1			1
				236	H	H	H	H	0						0
				355	H	H	h	H	0						0
				249	H	H	B	B	1			1			1
				265	B	B	H	H	1			1			1
				250	B	H	H	H	1		1				1
				266	B	B	B	B	0						0
				264	B	H	H	H	1		1				1
				267	B	B	B	B	0						0
				399	H	H	B	B	1			1			1
				268	H	B	H	H	2		1	1			2	LC
				400	H	H	H	H	0						0
				269	H	H	H	H	0						0
				270	H	H	B	B	1			1			1
				394	H	H	B	H	2			1	1		2	CR
				271	H	H	B	B	1			1			1
				395	H	H	H	H	0						0
				272	B	H	H	H	1		1				1
				274	B	H	H	H	1		1				1
				285	H	H	H	B	1				1		1
				276	B	B	H?	H	1				1		1
				279	H	H	H	H	0						0
				288	H	H	H	H	0						0
				283	H	H	H	H	0						0
				293	B	B	B	B	0						0
				294	H	H	H	H	0						0
				312	B	H	B	B	2		1	1			2	LC
				296	B	H	B	B	2		1	1			2	LC
				313	B	H	H	H	1		1				1
				301	B	b	H	B	2			1	1		2	CR
				316	B	H	B	H	3		1	1	1		3	LCR
				302	H	H	H	H	0						0
				317	H	H	H	H	0						0
				307	H	H	B	H	2			1	1		2	CR
				329	H	H	H	H	0						0
				308	H	H	B	B	1			1			1
				331	H	H	B	B	1			1			1
				309	H	H	B	H	2			1	1		2	CR
				334	H	H	H	H	0						0
				311	H	H	H	H	0						0
				330	H	H	B	H	2			1	1		2	CR
				337	B	B	H	H	1			1			1
				341	H	H	H	H	0						0
				338	B	H	h	H	1		1				1
				342	H	B	H	H	2		1	1			2	LC
				339	B	H	H	B	2		1		1		2	LR
				343	H	H	H	H	0						0
				340	B	H	H	H	1		1				1
				344	H	H	B	B	1			1			1
				345	H	H	B	H	2			1	1		2	CR
				347	B	B	B	B	0						0
				348	B	B	B	B	0						0
				350	B	B	B	B	0						0
				380	H	B	B	B	1		1				1
				371	B	H	H	H	1		1				1
				374	B	B	B	H	1				1		1
				375	H	H	H	H	0						0
				376	H	H	H	H	0						0
				377	H	H	B	B	1			1			1
				378	B	H	H	H	1		1				1
				379	B	H	H	H	1		1				1
				14	B	B	B	B	0						0
				17	B	B	B	B	0						0
				18	H	H	H	B	1				1		1
				20	B	B	B	B	0						0
				26	B	B	H	H	1			1			1
				28	H	H	B	B	1			1			1
				29	H	H	H	B	1				1		1
				32	B	B	B	B	0						0
				37	B	B	B	H	1				1		1
				41	H	B	B	B	1		1				1
				43	B	B	H	H	1			1			1
				46	H	H	B	H	2			1	1		2	CR
				47	H	B	B	B	1		1				1
				49	B	B?	B	B	0						0
				122	H	H	H	H	0						0
				123	B	B	B	B	0						0
				124	B	B	B	B	0						0
				125	B	B	B	B	0						0
				126	H	B	H	H	2		1	1			2	LC
				128	B	B	B	B	0						0
				129	B	B	B	B	0						0
				130	B	H	H	H	1		1				1
				131	H	B	H	H	2		1	1			2	LC
				132	H	H	H	H	0						0
				133	H	B	B	H	2		1		1		2	LR
				134	H	H	H	H	0						0
				135	H	H	H	H	0						0
				136	H	B	B	B	1		1				1
				137	B	B	B	B	0						0
				139	H	B	B	H	2		1		1		2	LR
								Average	0.707763	Total	55	63	37	155	155
								Total	155	%	35.4839	40.6452	23.871
								n	219
								No CO	98
								SCO	88											distribution				p-value (Fisher)					distribution				p-value (Fisher)					distribution				p-value (Fisher)
								DCO	32										%	Left	LeftCO	otherCO	total CO	WT	brc-1	zim-1		%	Center	CenterCO	otherCO	total CO	WT	brc-1	zim-1		%	Right	RightCO	otherCO	total CO	WT	brc-1	zim-1
								TCO	1										35.5556	wild-type	32	58	90					13.3333	wild-type	12	78	90					51.1111	wild-type	46	44	90
								cM	70.7763	cM	25.1142	28.7671	16.895						49.4737	brc-1	47	48	95	0.0741				28.4211	brc-1	27	68	95	0.0183				22.1053	brc-1	21	74	95	<0.0001
																			36.3	zim-1	55	100	155	1	0.0341			40.8	zim-1	63	92	155	<0.0001	0.0578			23.6	zim-1	37	118	155	<0.0001	0.8774
																			29.771	brc-1; zim-1	39	92	131	0.3822	0.0035	0.3154		28.2443	brc-1; zim-1	37	94	131	0.0087	1	0.0343		41.9847	brc-1; zim-1	55	76	131	0.2163	0.0018	0.0014
					sum															frequency				p-value (Fisher)					frequency				p-value (Fisher)					frequency				p-value (Fisher)
Chromosome X	brc-1;zim-1 (n=63)	28.5714	39.6825	31.746	100														cM	Left	CO	NCO	total eggs	WT	brc-1	zim-1		cM	Center	CO	NCO	total eggs	WT	brc-1	zim-1		cM	Right	CO	NCO	total eggs	WT	brc-1	zim-1
	zim-1 (n=121)	25.6198	41.3223	33.0579	100														17.1123	wild-type	32	155	187					6.41711	wild-type	12	175	187					24.5989	wild-type	46	141	187
	brc-1 (n=97)	43.299	18.5567	38.1443	100														25.1337	brc-1	47	140	187	0.0757				14.4385	brc-1	27	160	187	0.0169				11.2299	brc-1	21	166	187	0.0011
	wild-type (n=88)	51.1364	9.09091	39.7727	100														25.79	zim-1	55	164	219	0.0531	1			28.95	zim-1	63	156	219	<0.0001	0.0005			16.74	zim-1	37	182	219	0.0641	0.1183
																			20.3125	brc-1; zim-1	39	153	192	0.4332	0.2723	0.0023		19.2708	brc-1; zim-1	37	155	192	0.0002	0.2201	0.0286		28.6458	brc-1; zim-1	55	137	192	0.4165	<0.0001	0.0062
Chromosome V	brc-1;zim-1 (n=131)	29.771	28.2443	41.9847	100
	zim-1 (n=155)	35.4839	40.6452	23.871	100
	brc-1 (n=95)	49.4737	28.4211	22.1053	100
	wild-type (n=90)	35.5556	13.3333	51.1111	100
Chromosome X	brc-1;zim-1 (n=112)	16.0714	22.3214	17.8571	56.25
	zim-1 (n=223)	13.9013	22.4215	17.9372	54.2601
	brc-1 (n=188)	22.3404	9.57447	19.6809	51.5957
	wild-type (n=188)	23.9362	4.25532	18.617	46.8085
																								p-value (Fisher)
Chromosome V	brc-1;zim-1 (n=192)	20.31	19.27	28.65	68.23															Total Cos	DCOs	Other Cos	total cos	WT	brc-1	zim-1		cM				p-value (Fisher)
	zim-1 (n=219)	25.1142	28.7671	16.895	70.7763															wild-type	0	90	90					Total Cos	totalCOs	nco	eggs	WT	brc-1	zim-1
	brc-1 (n=187)	25.1	14.4	11.2	50.7															brc-1	0	95	95					wild-type	90	97	187
	wild-type (n=187)	17.1	6.4	24.6	48.1															zim-1	32	123	155					brc-1	95	92	187	0.6792
																				brc-1; zim-1	14	117	131			0.0242		zim-1	155	64	219	<0.0001	<0.0001
																												brc-1; zim-1	131	61	192	0.0001	0.0006	0.5924
																				Single COs				pvalue against	no COs				p-values against
																					SCOs	other COs	total COs	zim-1		NCO	otherCOs	total progeny	wt	brc-1
																				wt	90	0	90		wt	97	90	187
																				brc-1	95	0	95		brc-1	92	95	187	0.6792
																				zim-1	88	67	155		zim-1	98	121	219	0.1637	0.4248
																				brc-1;zim-1	100	31	131	0.0007	brc-1;zim-1	77	115	192	0.0236	0.0797
																				Single COs				pvalue against
DCO ratio	Chr V (%)	Chr X (%)																			SCOs	others	total progeny	zim-1
wild-type	0	0																		wt	90	97	187
brc-1	0	0																		brc-1	95	92	187
zim-1	20.6452	3.30579																		zim-1	88	131	219
brc-1; zim-1	10.687	3.1746																		brc-1;zim-1	100	92	192	0.0174

## Sheet: zim-1_X
				Egg #	SNP A	SNP B	SNP C	SNP D	COs		Left	Centre	Right	Intervals	sum
				6	H	H	H	B	1				1		1
				8	H	B	B	B	1		1				1
				130	H	H	H	B	1				1		1
				30	H	H	H	B	1				1		1
				42	B	b	B	B	0						0
				31	B	B	B	B	0						0
				43	B	B	B	B	0						0
				32	B	B	B	B	0						0
				131	H	H	H	B	1				1		1
				41	B	B	B	B	0						0
				336	H	H	H	H	0						0
				33	B	B	B	B	0						0
				82	B	B	B	B	0						0
				83	H	H	B	B	1			1			1
				35	H	H	B	B	1			1			1
				84	B	B	B	B	0						0
				36	H	H	H	B	1				1		1
				85	H	H	B	B	1			1			1
				37	B	B	B	B	0						0
				86	H	H	H	H	0						0
				38	B	B	B	B	0						0
				87	H	H	B	B	1			1			1
				39	B	B	B	B	0						0
				389	H	B	B	B	1		1				1
				121	B	B	B	B	0						0
				125	B	B	B	B	0						0
				122	H	H	h	B	1				1		1
				126	H	H	h	B	1				1		1
				123	H	B	B	B	1		1				1
				127	H	H	H	H	0						0
				124	H	H	H	B	1				1		1
				128	H	H	H	H	0						0
				137	H	H	H	H	0						0
				146	H	H	h	B	1				1		1
				147	H	H	b	B	1			1			1
				141	H	H	B	B	1			1			1
				149	H	H	b	B	1			1			1
				142	H	B	B	B	1		1				1
				150	H	H	h	B	1				1		1
				143	H	B	B	B	1		1				1
				151	H	H	B	B	1			1			1
				144	H	H	H	H	0						0
				153	H	H	H	H	0						0
				157	H	H	H	H	0						0
				154	H	H	B	B	1			1			1
				158	H	H	B	B	1			1			1
				160	H	H	B	B	1			1			1
				161	H	B	b	B	1		1				1
				177	H	B	b	H	2		1		1	LR	2
				178	H	B	b	B	1				1		1
				163	H	H	h	H	0						0
				179	H	B	B	B	1		1				1
				164	H	H	B	B	1			1			1
				180	B	B	B	B	0						0
				165	H	H	B	B	1			1			1
				181	B	B	B	B	0						0
				166	H	H	H	H	0						0
				182	B	B	B	B	0						0
				391	H	H	H	H	0						0
				183	H	B	B	B	1		1				1
				392	H	H	H	H	0						0
				184	H	h	H	H	0						0
				186	H	H	h	H	0						0
				190	H	H	H	B	1				1		1
				187	H	H	H	H	0						0
				192	H	H	B	B	1			1			1
				194	H	H	H	H	0						0
				203	H	H	B	B	1			1			1
				196	H	H	H	H	0						0
				204	H	H	H	B	1				1		1
				197	H	H	B	B	1			1			1
				205	H	H	H	H	0						0
				206	H	H	H	H	0						0
				199	H	H	B	B	1			1			1
				207	H	H	H	H	0						0
				200	B	H	H	H	1		1				1
				208	H	H	H	H	0						0
				209	B	H	H	H	1		1				1
				213	B	H	H	H	1		1				1
				210	H	B	B	B	1				1		1
				214	H	H	H	B	1				1		1
				211	H	H	H	B	1				1		1
				212	H	H	H	B	1				1		1
				216	H	H	B	B	1			1			1
				225	H	H	H	H	0						0
				217	H	H	H	H	0						0
				226	H	H	H	H	0						0
				218	H	H	B	B	1			1			1
				227	H	H	B	B	1			1			1
				219	B	B	B	B	0						0
				220	B	H	H	H	1		1				1
				229	H	H	H	H	0						0
				221	H	H	H	H	0						0
				230	B	B	B	B	0						0
				222	B	B	B	B	0						0
				231	H	H	B	B	1			1			1
				223	B	B	B	B	0						0
				232	H	H	B	B	1			1			1
				224	H	H	H	H	0						0
				233	H	H	H	H	0						0
				237	H	H	H	H	0						0
				234	H	H	H	H	0						0
				238	H	H	h	H	0						0
				235	H	H	H	B	1				1		1
				239	H	H	H	B	1				1		1
				236	H	H	H	B	1				1		1
				355	B	B	B	B	0						0
				265	H	H	H	B	1				1		1
				250	H	B	B	B	1		1				1
				266	H	H	H	H	0						0
				264	H	H	h	H	0						0
				267	B	B	B	B	0						0
				399	H	H	B	B	1			1			1
				268	B	B	B	H	1				1		1
				400	H	H	H	B	1				1		1
				269	H	H	H	B	1				1		1
				327	H	H	B	B	1			1			1
				270	H	H	H	B	1				1		1
				394	H	H	B	B	1			1			1
				271	H	H	B	B	1		1				1
				395	H	B	B	B	1			1			1
				272	H	H	B	B	1			1			1
				274	H	H	H	H	0						0
				285	H	H	B	B	1			1			1
				286	H	B	B	B	1		1				1
				279	H	H	H	H	0						0
				288	H	B	B	B	1		1				1
				283	B	B	B	B	0						0
				293	H	H	B	B	1			1			1
				294	B	b	B	B	0						0
				296	H	H	H	B	1				1		1
				313	H	H	B	B	1			1			1
				301	B	B	B	B	0						0
				316	H	H	H	B	1				1		1
				302	H	H	H	B	1				1		1
				317	H	H	H	B	1				1		1
				307	H	H	H	B	1			1			1
				329	H	H	B	B	1			1			1
				308	B	B	B	B	0						0
				331	H	H	H	B	1				1		1
				309	B	H	B	B	2		1	1		LC	2
				334	H	H	B	B	1			1			1
				311	H	H	B	B	1			1			1
				330	H	B	B	B	1		1				1
				337	H	H	B	B	1			1			1
				341	B	B	B	B	0						0
				338	H	H	B	H	2			1	1	CR	2
				342	B	B	B	H	1				1		1
				339	B	B	B	H	1				1		1
				343	H	H	B	B	1			1			1
				340	H	H	H	H	0						0
				344	H	h	H	H	0						0
				18	B	B	B	H	1				1		1
				29	B	B	B	onlyH	1				1		1
				30	B	B	B	B	0						0
				37	H?	H	H	H	0						0
				39	B	B	B	B	0						0
				41	onlyH	onlyH	onlyH	onlyH	0						0
				42	onlyH	onlyH	B	B	1			1			1
				44	H	H	H	onlyH	0						0
				46	B	B	onlyH	onlyH	1			1			1
				49	B	B	B	B	0						0
				50	B	B	B	B	0						0
				102	H	B	B	B	1		1				1
				103	B	B	onlyH	onlyH	1			1			1
				104	B	B?	B?	B?	0						0
				105	B	B	B	H	1				1		1
				107	B	B	B	B	0						0
				122	onlyH	onlyH	onlyH	onlyH	0						0
				123	H	B	B	B	1		1				1
				124	B	B	B	B	0						0
				125	H	H	H	B	1				1		1
				126	B	B	B	B	0						0
				127	B	B	H	H	1			1			1
				128	B	H	H	H	1		1				1
				129	B	B	B	B	0						0
				130	B	B	B	B	0						0
				131	onlyH	onlyH	onlyH	onlyH	0						0
				132	H	H	H	H	0						0
				133	B	B	B	B	0						0
				134	B	B	B	B	0						0
				135	H	H	H	H	0						0
				136	B	B	B	B	0						0
				137	B	B	B	onlyH	1				1		1
				139	H	H	B	B	1			1			1
				140	B	B	B	B	0						0
				141	H	H	B	B	1			1			1
				142	onlyH	onlyH	onlyH	onlyH	0						0
				143	B	B	B	B	0						0
				144	H	H	B	B	1			1			1
				146	onlyH	onlyH	B	B	1			1			1
				147	B	B	B	B	0						0
				148	onlyH	onlyH	onlyH	onlyH	0						0
				149	B	B	B	B	0						0
				150	B	B	B	B	0						0
				152	B	B	onlyH	B	2			1	1	CR	2
				153	B	B	B	B	0						0
				155	onlyH	B	B	B	1		1				1
				156	H	H	H	H	0						0
				157	H	H	H	H	0						0
				158	H	B	B	B	1		1				1
				159	B	B	B	B	0						0
				160	B	H	H	onlyH	1		1				1
				172	B	onlyH	onlyH	onlyH	1		1				1
				173	B	B	B	B	0						0
				174	B	B	B	B	0						0
				175	B	B	onlyH	onlyH	1			1			1
				176	H	B	B	B	1		1				1
				177	H	H	H	H	0						0
				178	B	B	B	B	0						0
				179	H	H	B	B	1			1			1
				180	H	H	H	H	0						0
				181	B	onlyH	onlyH	onlyH	1		1				1
				182	onlyH	onlyH	onlyH	onlyH	0						0
				183	onlyH	onlyH	onlyH	onlyH	0						0
				184	H	B	B	B	1		1				1
				185	B	B	H	H	1			1			1
				187	B	onlyH	onlyH	onlyH	1		1				1
				188	B	B	B	B	0						0
				189	B	B	B	B	0						0
				190	B	B	B	B	0						0
				191	onlyH	onlyH	onlyH	onlyH	0						0
				192	H	B	B	B	1		1				1
								Average	0.542601	Total	31	50	40	121	121
								Total	121	%	25.6198	41.3223	33.0579
								n	223
								No CO	106
								SCO	113
								DCO	4
								TCO	0
								cM	54.2601	cM	13.9013	22.4215	17.9372
			distribution				p-value (Fisher)					distribution				p-value (Fisher)					distribution				p-value (Fisher)
		%	Left	LeftCO	otherCO	total CO	WT	brc-1	zim-1		%	Center	CenterCO	otherCO	total CO	WT	brc-1	zim-1		%	Right	RightCO	otherCO	total CO	WT	brc-1	zim-1
		51.1364	wild-type	45	43	88					9.09091	wild-type	8	80	88					39.7727	wild-type	35	53	88
		43.299	brc-1	42	55	97	0.305				18.5567	brc-1	18	79	97	0.0893				38.1443	brc-1	37	60	97	0.8804
		25.62	zim-1	31	90	121	0.0002	0.0091			41.3	zim-1	50	71	121	<0.0001	0.0004			33.06	zim-1	40	81	121	0.381	0.4772
		28.5714	brc-1; zim-1	18	45	63	0.0073	0.0676	0.7261		39.6825	brc-1; zim-1	25	38	63	<0.0001	0.0058	0.8752		31.746	brc-1; zim-1	20	43	63	0.3915	0.4995	1
			frequency				p-value (Fisher)					frequency				p-value (Fisher)					frequency				p-value (Fisher)
		cM	Left	CO	NCO	total eggs	WT	brc-1	zim-1		cM	Center	CO	NCO	total eggs	WT	brc-1	zim-1		cM	Right	CO	NCO	total eggs	WT	brc-1	zim-1
		23.9362	wild-type	45	143	188					4.25532	wild-type	8	180	188					18.617	wild-type	35	153	188
		22.3404	brc-1	42	146	188	0.8069				9.57447	brc-1	18	170	188	0.1028				19.6809	brc-1	37	151	188	0.8958
		13.9	zim-1	31	192	223	0.0107	0.0281			22.42	zim-1	50	173	223	<0.0001	0.0005			17.93	zim-1	40	183	223	0.8983	0.704
		16.0714	brc-1; zim-1	18	94	112	0.1101	0.2328	0.6246		22.3214	brc-1; zim-1	25	87	112	<0.0001	0.0035	1		17.8571	brc-1; zim-1	20	92	112	1	0.762	1
						p-value (Fisher)
		Total Cos	totalCOs	NCO		WT	brc-1	zim-1
		wild-type	88	100
		brc-1	97	91		0.4093
		zim-1	121	105		0.1994	0.7669
		brc-1; zim-1	63	51		0.1915	0.554	0.8179
						p-value (Fisher)
		Total Cos	DCOs	OtherCOs	Total Cos	WT	brc-1	zim-1
		wild-type	0	88	88
		brc-1	0	97	97
		zim-1	4	187	121
		brc-1; zim-1	2	61	63			1

## Sheet: brc-1;zim-1_V
Egg #	SNP A	SNP B	SNP C	SNP D	COS		Left	Centre	Right		Intervals
265	B	B	B	H	1				1	1
258	H	h	H	B	1				1	1
259	H?	H	H	B	1				1	1
267	B	B	H	H	1			1		1
260	B	B	B	B	0					0
268	H	H	H	H	0					0
261	B	B	B	B	0					0
262	B	B	B	H	1				1	1
263	H	B	B	B	1		1			1
271	H	H	H	H	0					0
264	B	B	B	H	1				1	1
272	B	B	B	B	0					0
277	H	B	B	B	1		1			1
274	B	H	H	H	1		1			1
278	H	H	H	B	1				1	1
275	B	H	H	H	1		1			1
276	H	H	H	B	1				1	1
281	H	H	B	H	2			1	1	2	CR
289	H	H	H	H	0					0
290	B	B	B	B	0					0
291	H	H	H	B	1				1	1
284	B	B	B	B	0					0
292	B	B	B	H	1				1	1
293	B	B	B	B	0					0
294	B	B	B	B	0					0
287	H	H	H	H	0					0
295	B	B	B	H	1				1	1
288	B	B	H	B	2			1	1	2	CR
296	B	B	B	H	1				1	1
297	B	B	B	H	1				1	1
301	B	B	B	H	1				1	1
302	B	B	B	B	0					0
299	H	B	B	B	1		1			1
303	B	B	B	B	0					0
300	B	B	B	H	1				1	1
304	H	H	H	H	0					0
305	B	B	B	B	0					0
313	H	H	B	H	2			1	1	2	CR
306	B	B?	B	B	0					0
314	H	H	B	B	1			1		1
315	B	B	H	H	1			1		1
316	B	H	B	B	2		1	1		2	LC
317	B	H	H	H	1		1			1
311	B	B	B	H	1				1	1
319	B	B	B	B	0					0
312	H	H	H	B	1				1	1
320	H	H	B	B	1			1		1
325	H	H	H	H	0					0
323	H	H	H	H	0					0
329	B	B	B	B	0					0
330	H	H	H	H	0					0
332	H	H	H	B	1				1	1
335	B	H	H	B	2		1		1	2	LR
57	B	B	H	H	1			1		1
58	H	H	H	B	1				1	1
59	B	H	H	H	1		1			1
50	B	H	H	H	1		1			1
60	B	H	H	H	1		1			1
61	B	B	B	H	1				1	1
46	B	B	B	H	1				1	1
62	B	H	H	H	1		1			1
54	H	H	H	H	0					0
63	B	B	H	H	1			1		1
56	B	H	H	B	2		1		1	2	LR
64	H	H	H	H	0					0
97	B	B	B	H	1				1	1
101	B	B	B	B	0					0
98	B	B	B	B	0					0
102	B	B	B	H	1				1	1
99	H	H	H	H	0					0
103	B	H	H	H	0					0
100	B	B	B	B	0					0
104	H	H	H	H	0					0
105	H	H	H	H	0					0
121	H	B	B	B	1		1			1
106	H	B	B	B	1		1			1
122	B	B	H	H	1			1		1
107	H	H	H	H	0					0
123	H	H	H	H	0					0
108	H	H	H	H	0					0
110	B	B	B	H	1				1	1
126	B	H	H	H	1		1			1
111	B	B	H	H	1			1		1
127	B	B	H	H	1			1		1
112	H	B	H	H	2		1	1		2	LC
128	H	H	H	B	1				1	1
129	B	B	B	B	0					0
133	B	B	H	H	1			1		1
134	H	H	H	B	1				1	1
131	H	H	H	H	0					0
135	H	H	H	H	0					0
132	B	H	H	H	1		1			1
28	B	B	B	H	1				1	1
29	H	B	B	B	1		1			1
51	B	B	H	B	2			1	1	2	CR
55	B	B	H	H	1			1		1
56	B	onlyH	H	B	2		1		1	2	LR
57	B	H	H	H	1		1			1
59	H	B	B	B	1		1			1
60	B	B	B	B	0					0
61	H	H	H	H	0					0
62	H	H	B	B	1			1		1
64	H	B	B	B	1		1			1
73	H	B	B	B	1		1			1
78	B	B	B	B	0					0
80	H	B	B	B	1		1			1
87	B	H	B	B	2		1	1		2	LC
96	B	B	H	B	2			1	1	2	CR
97	H	B	H	B	3		1	1	1	3	LCR
108	H	H	H	B	1				1	1
109	B	B	B	B	0					0
123	B	B	H	H	1			1		1
126	B	B	B	B	0					0
137	B	B	B	B	0					0
139	B?	B	B	B	0					0
144	H	onlyH	H	H	0					0
148	B	B	B	B	0					0
149	H	H	H	B	1				1	1
155	B	B	H	H	1			1		1
156	H	H	B	B	1			1		1
157	H	B	B	B	1		1			1
158	B	B	H	H	1			1		1
163	B	B	H	H	1			1		1
164	H	H	H	H	0					0
165	H	H	H	B	1				1	1
166	B	B	B	H	1				1	1
167	H	H	H	H	0					0
168	B	B	H	H	1			1		1
170	H	H	H	H	0					0
172	B	H	H	H	1		1			1
173	H	B	B	B	1		1			1
174	H	B	B	B	1		1			1
175	B	B	B	H	1				1	1
176	B	B	B	H	1				1	1
177	B	B	B	B	0					0
178	B	B	B	B	0					0
179	B	B	B	H	1				1	1
181	H	H	H	H	0					0
182	H	H	B	B	1			1		1
183	H	B	B	B	1		1			1
184	H	H	B	B	1			1		1
185	B	H	H	B	2		1		1	2	LR
186	B	B	B	B	0					0
187	H	H	B	B	1			1		1
188	B	B	B	B	0					0
189	B	B	B	B	0					0
190	B	B	B	B	0					0
191	B	B	B	H	1				1	1
192	H	H	H	B	1				1	1
193	B	B	B	B	0					0
194	B	B	B	H	1				1	1
195	H	H	H	H	0					0
196	H	H	H	H	0					0
199	B	B	B	H	1				1	1
200	B	B	B	H	1				1	1
201	H	H	H	H	0					0
202	B	B	B	H	1				1	1
203	B	H	H	H	1		1			1
204	H	H	H	H	0					0
206	H	H	H	H	0					0
207	B	B	B	H	1				1	1
208	onlyH	B	B	B	1		1			1
209	B	H	H	H	1		1			1
210	B	B	B	B	0					0
211	B	B	B	B	0					0
212	H	H	H	B	1				1	1
213	H	H	H	H	0					0
214	H	H	H	H	0					0
216	B	B	B	B	0					0
217	H	H	H	H	0					0
218	H	B	B	B	1		1			1
219	H	B	H	H	2		1	1		2	LC
222	B	B	B	B	0					0
223	B	B	H	H	1			1		1
224	B	B	B	B	0					0
227	H	H	H	B	1				1	1
228	B	B	B	B	0					0
229	H	H	H	H	0					0
230	H	H	H	H	0					0
232	H	H	H	B	1				1	1
233	B	B	B	B	0					0
234	B	H	H	B	2		1		1	2	LR
236	B	B	H	H	1			1		1
237	H	H	H	H	0					0
238	H	H	H	H	0					0
239	B	B	B	B	0					0
240	B	B	B	B	0					0
241	B	B	H	H	1			1		1
242	B	B	H	H	1			1		1
243	H	H	H	B	1				1	1
245	B	B	H	H	1			1		1
247	B	B	H	onlyH	1			1		1
				Average	0.682292	Total	39	37	55	131
				Total	131	%	29.771	28.2443	41.9847	100
				n	192
				No CO	77
				SCO	100
				DCO	14
				TCO	1
				cM	68.2292	cM	20.3125	19.2708	28.6458	68.2292

## Sheet: brc-1;zim-1_X
Egg #	SNP A	SNP B	SNP C	SNP D	COS		Left	Centre	Right		Intervals
265	B	B	B	H	1				1	1
259	H	H?	H	H	0					0
267	H	H?	H	H	0					0
273	B	B	B	H	1				1	1
277	B	B	B	H	1				1	1
275	H	H	H	B	1				1	1
279	H	H	H	H	0					0
276	B	B	B	B	0					0
281	B	B	H	H	1			1		1
289	B	B	B	H	1				1	1
282	B	B	B	H	1				1	1
290	H	B	B	B	1		1			1
283	H	H	H	H	0					0
291	B	B	B	B	0					0
284	B	H	H	H	1		1			1
292	B	B	B	B	0					0
293	B	H	H	B	2		1		1	2	LR
286	H	H	H	B	1				1	1
294	H	B	B	B	1		1			1
288	H	B	H	H	2		1	1		2	LC
296	H	H	H	B	1				1	1
314	B	B	B	B	0					0
315	H	H	B	B	1			1		1
308	H	H	H	H	0					0
316	B	H	H	h	1		1			1
317	B	H	H	H	1		1			1
318	B	B	B	B	0					0
319	H	H	H	H	0					0
320	H	H	H	H	0					0
325	B	H	H	H	1		1			1
326	B	H	H	H	1		1			1
323	B	B	B	H	1				1	1
335	H	B	B	B	1		1			1
347	B	H	H	H	1		1			1
340	B	B	H	H	1			1		1
348	H	H	H	H	0					0
344	B	B	B	B	0					0
352	B	B	B	B	0					0
357	H	H	H	B	1				1	1
354	B	B	H	H	1			1		1
358	H	H	H	H	0					0
355	B	B	H	H	1			1		1
359	B	B	B	B	0					0
361	H	H	H	H	0					0
363	B	B	H	H	1			1		1
371	H	H	H	H	0					0
364	H	H	B	B	1			1		1
372	H	H	B	B	1			1		1
373	H	H	H	B	1				1	1
374	H	H	H	H	0					0
367	H	H	H	H	0					0
375	B	B	B	H	1				1	1
368	B	B	B	B	0					0
377	B	B	B	B	0					0
381	B	B	B	B	0					0
378	H	H	B	B	1			1		1
383	B	H	H	H	1		1			1
380	H	H	B	B	1			1		1
384	B	B	B	B	0					0
385	H	H	H	H	0					0
393	H	H	H	H	0					0
394	B	B	B	B	0					0
387	B	B	H	H	1			1		1
395	H	H	H	H	0					0
388	H	H	H	H	0					0
396	H	H	B	B	1			1		1
389	B	B	H	H	1			1		1
390	H	B	B	B	1		1			1
398	H	H	H	H	0					0
399	B	B	B	B	0					0
392	H	H	B	B	1			1		1
400	B	B	B	B	0					0
401	B	B	B	H	1				1	1
402	B	B	H	H	1			1		1
406	B	B	H	H	1			1		1
403	H	H	H	B	1				1	1
407	H	H	H	B	1				1	1
404	H	H	H	H	0					0
408	B	B	B	H	1				1	1
409	B	B	B	H	1				1	1
417	H	H	B	B	1			1		1
410	B	B	B	B	0					0
418	H	B	B	B	1		1			1
411	B	H	H	H	1		1			1
419	B	B	H	H	1			1		1
412	B	B	B	B	0					0
413	H	H	B	B	1			1		1
421	H	H	H	H	0					0
414	B	B	H	H	1			1		1
422	H	H	H	H	0					0
415	B	B	B	B	0					0
423	B	B	H	H	1			1		1
416	B	B	H	H	1			1		1
425	H	H	H	B	1				1	1
429	B	B	B	B	0					0
426	B	B	B	B	0					0
42	B	B	B	B	0					0
46	H	onlyH	H	H	0					0
51	onlyH	H	onlyH	H	0					0
155	H	H	H	H	0					0
156	H	H	H	H	0					0
157	B	onlyH	onlyH	onlyH	1		1			1
158	onlyH	onlyH	onlyH	onlyH	0					0
163	B	B	B	B	0					0
216	B	B	B	B	0					0
217	onlyH	onlyH	B	B	1			1		1
218	H	H	H	H	0					0
219	B	onlyH	onlyH	onlyH	1		1			1
220	B	B	B	B	0					0
223	B	B	onlyH	onlyH	1			1		1
225	H	B	B	B	1		1			1
227	B	B	B	onlyH	1				1	1
				Average	0.5625	Total	18	25	20	63
				Total	63	%	28.5714	39.6825	31.746	100
				n	112
				No CO	51
				SCO	59
				DCO	2
				TCO	0
				cM	56.25	cM	16.0714	22.3214	17.8571	56.25
